# Supplementary material for: Measuring Pre- and Post-Copulatory Sexual Selection and Their Interaction in Socially Monogamous Species with Extra-Pair Paternity
Source: Cells. 2021 Mar 11;10(3):620. doi: 10.3390/cells10030620 (PMC7999480; doi:10.3390/cells10030620)
Supplement: Supplementary file 1 [file cells-10-00620-s001.zip]

Archive with 5 entries (4 files):
- supplementary materials/
- supplementary materials/cells-1056698 sm 3.10.docx
- supplementary materials/cells-1056698 sm 3.10.pdf
- supplementary materials/Simulation Code.R
- supplementary materials/SupplementaryTables.xlsx
