# Supplementary material for: Measuring Pre- and Post-Copulatory Sexual Selection and Their Interaction in Socially Monogamous Species with Extra-Pair Paternity
Source: Cells. 2021 Mar 11;10(3):620. doi: 10.3390/cells10030620 (PMC7999480; doi:10.3390/cells10030620)
Supplement: Supplementary file 1 [file cells-10-00620-s001.zip › supplementary materials/SupplementaryTables.xlsx]

## Sheet: S2 spurious signifance
Table S2. Complete model results for the number of sprurious significant test results in the negative direction, for the main models and for additional simulation conditions presented only in the supplement. For the main models, the reference level of male-sperm trait correlation was 0; for the additional simulation conditions, the reference level was -0.3. Because 100 replicate populations were …
Analysis Type	Trait	Level of male-sperm trait correlation	Main simulation conditions			No male trait effect on WP partner EP copulation			No spatial constraint			No WP sperm quality effect			Stronger selection on other trait
			ANOVA	Parameter estimate	T-test for parameter estimate	ANOVA	Parameter estimate	T-test for parameter estimate	ANOVA	Parameter estimate	T-test for parameter estimate	ANOVA	Parameter estimate	T-test for parameter estimate	ANOVA	Parameter estimate	T-test for parameter estimate
Unpaired t-test: cuckolded vs. not cuckolded within-pair males	Male	Reference (0 or -0.3)	F6,98.0 = 6.06, p < 0.001	2.27 ± 0.42	t98.0 = 5.41, p < 0.001	F6,28.0 = 16.51, p < 0.001	t28.0 = 9.22, p < 0.001	4.60 ± 0.50	F6,28.0 = 0.57, p = 0.46	t28.0 = 5.78, p < 0.001	2.53 ± 0.44	F6,28.0 = 0.19, p = 0.67	t28.0 = 6.10, p < 0.001	2.67 ± 0.44	F6,28.0 = 25.20, p < 0.001	t28.0 = 10.14, p < 0.001	4.67 ± 0.46
		0.3		-1.00 ± 0.59	t98.0 = -1.69, p = 0.09		t28.0 = -4.06, p < 0.001	-2.87 ± 0.71		t28.0 = -0.75, p = 0.46	-0.47 ± 0.62		t28.0 = 0.43, p = 0.67	0.27 ± 0.62		t28.0 = -5.02, p < 0.001	-3.27 ± 0.65
		0.2		-0.67 ± 0.59	t98.0 = -1.12, p = 0.26
		0.1		-0.20 ± 0.59	t98.0 = -0.34, p = 0.74
		-0.1		0.47 ± 0.59	t98.0 = 0.79, p = 0.43
		-0.2		0.87 ± 0.59	t98.0 = 1.46, p = 0.15
		-0.3		2.07 ± 0.59	t98.0 = 3.49, p < 0.001
	Sperm	Reference (0 or -0.3)	F6,84.0 = 419.87, p < 0.001	2.60 ± 1.48	t87.5 = 1.76, p = 0.08	F6,28.0 = 0.01, p = 0.92	t28.0 = 5.90, p < 0.001	2.73 ± 0.46	F6,16.8 = 746.46, p < 0.001	t28.0 = 38.64, p < 0.001	77.07 ± 1.99	F6,16.8 = 1081.52, p < 0.001	t28.0 = 46.51, p < 0.001	76.67 ± 1.65	F6,16.8 = 69.57, p < 0.001	t28.0 = 11.80, p < 0.001	40.53 ± 3.44
		0.3		-2.60 ± 1.94	t84.0 = -1.34, p = 0.18		t28.0 = -0.10, p = 0.92	-0.07 ± 0.66		t16.8 = -27.32, p < 0.001	-77.07 ± 2.82		t16.8 = -32.89, p < 0.001	-76.67 ± 2.33		t16.8 = -8.34, p < 0.001	-40.53 ± 4.86
		0.2		-2.60 ± 1.94	t84.0 = -1.34, p = 0.18
		0.1		-2.47 ± 1.94	t84.0 = -1.27, p = 0.21
		-0.1		10.47 ± 1.94	t84.0 = 5.40, p < 0.001
		-0.2		36.53 ± 1.94	t84.0 = 18.84, p < 0.001
		-0.3		70.73 ± 1.94	t84.0 = 36.48, p < 0.001
Unpaired t-test: males that sired vs. did not sire extra-pair offspring in other nests	Male	Reference (0 or -0.3)	F6,84.0 = 8.11, p < 0.001	3.13 ± 0.46	t97.8 = 6.78, p < 0.001	F6,14.0 = 101.92, p < 0.001	t24.9 = 13.96, p < 0.001	5.60 ± 0.40	F6,28.0 = 62.88, p < 0.001	t28.0 = 14.79, p < 0.001	6.07 ± 0.41	F6,28.0 = 16.00, p < 0.001	t28.0 = 9.43, p < 0.001	4.00 ± 0.42	F6,28.0 = 29.46, p < 0.001	t28.0 = 8.18, p < 0.001	10.73 ± 1.31
		0.3		-2.33 ± 0.65	t84.0 = -3.61, p < 0.001		t14.0 = -10.10, p < 0.001	-4.60 ± 0.46		t28.0 = -7.93, p < 0.001	-4.60 ± 0.58		t28.0 = -4.00, p < 0.001	-2.40 ± 0.60		t28.0 = -5.43, p < 0.001	-10.07 ± 1.85
		0.2		-1.53 ± 0.65	t84.0 = -2.37, p = 0.02
		0.1		-1.47 ± 0.65	t84.0 = -2.27, p = 0.03
		-0.1		-0.13 ± 0.65	t84.0 = -0.21, p = 0.84
		-0.2		0.27 ± 0.65	t84.0 = 0.41, p = 0.68
		-0.3		1.47 ± 0.65	t84.0 = 2.27, p = 0.03
	Sperm	Reference (0 or -0.3)	F6,84.0 = 62.71, p < 0.001	2.33 ± 0.72	t96.1 = 3.22, p = 0.002	F6,28.0 = 88.66, p < 0.001	t28.0 = 13.70, p < 0.001	11.87 ± 0.87	F6,28.0 = 99.33, p < 0.001	t28.0 = 14.31, p < 0.001	13.00 ± 0.91	F6,14.0 = 234.20, p < 0.001	t27.8 = 21.27, p < 0.001	16.20 ± 0.76	F6,16.8 = 303.15, p < 0.001	t28.0 = 24.62, p < 0.001	64.93 ± 2.64
		0.3		-2.13 ± 0.99	t84.0 = -2.15, p = 0.03		t28.0 = -9.42, p < 0.001	-11.53 ± 1.22		t28.0 = -9.97, p < 0.001	-12.80 ± 1.28		t14.0 = -15.30, p < 0.001	-15.87 ± 1.04		t16.8 = -17.41, p < 0.001	-64.93 ± 3.73
		0.2		-1.67 ± 0.99	t84.0 = -1.68, p = 0.10
		0.1		-1.27 ± 0.99	t84.0 = -1.27, p = 0.21
		-0.1		2.27 ± 0.99	t84.0 = 2.28, p = 0.03
		-0.2		6.00 ± 0.99	t84.0 = 6.04, p < 0.001
		-0.3		13.20 ± 0.99	t84.0 = 13.28, p < 0.001
Paired t-test: extra-pair males and the within-pair males they cuckolded	Male	Reference (0 or -0.3)	F6,98.0 = 17.70, p < 0.001	2.00 ± 0.43	t98.0 = 4.62, p < 0.001	F6,28.0 = 39.92, p < 0.001	t28.0 = 9.87, p < 0.001	6.33 ± 0.64	F6,28.0 = 90.23, p < 0.001	t28.0 = 15.65, p < 0.001	8.00 ± 0.51	F6,14.0 = 0.00, p = 1.00	t27.2 = 5.14, p < 0.001	1.87 ± 0.36	F6,28.0 = 39.71, p < 0.001	t28.0 = 9.04, p < 0.001	9.80 ± 1.08
		0.3		-1.33 ± 0.61	t98.0 = -2.18, p = 0.03		t28.0 = -6.32, p < 0.001	-5.73 ± 0.91		t28.0 = -9.50, p < 0.001	-6.87 ± 0.72		t14.0 = -0.00, p = 1.00	-0.00 ± 0.47		t28.0 = -6.30, p < 0.001	-9.67 ± 1.53
		0.2		-0.93 ± 0.61	t98.0 = -1.53, p = 0.13
		0.1		-0.93 ± 0.61	t98.0 = -1.53, p = 0.13
		-0.1		0.27 ± 0.61	t98.0 = 0.44, p = 0.66
		-0.2		2.33 ± 0.61	t98.0 = 3.81, p < 0.001
		-0.3		3.47 ± 0.61	t98.0 = 5.67, p < 0.001
	Sperm	Reference (0 or -0.3)	F6,84.0 = 387.96, p < 0.001	2.67 ± 1.49	t80.9 = 1.79, p = 0.08	F6,28.0 = 60.73, p < 0.001	t28.0 = 11.33, p < 0.001	9.87 ± 0.87	F6,16.8 = 534.12, p < 0.001	t28.0 = 32.68, p < 0.001	69.93 ± 2.14	F6,16.8 = 433.03, p < 0.001	t28.0 = 29.43, p < 0.001	69.20 ± 2.35	F6,16.8 = 1159.38, p < 0.001	t28.0 = 48.15, p < 0.001	89.07 ± 1.85
		0.3		-2.67 ± 1.90	t84.0 = -1.41, p = 0.16		t28.0 = -7.79, p < 0.001	-9.60 ± 1.23		t16.8 = -23.11, p < 0.001	-69.93 ± 3.03		t16.8 = -20.81, p < 0.001	-69.20 ± 3.33		t16.8 = -34.05, p < 0.001	-89.07 ± 2.62
		0.2		-2.67 ± 1.90	t84.0 = -1.41, p = 0.16
		0.1		-2.67 ± 1.90	t84.0 = -1.41, p = 0.16
		-0.1		11.27 ± 1.90	t84.0 = 5.94, p < 0.001
		-0.2		35.20 ± 1.90	t84.0 = 18.55, p < 0.001
		-0.3		66.07 ± 1.90	t84.0 = 34.82, p < 0.001
Univariate selection gradient: offspring produced regressed on one trait	Male	Reference (0 or -0.3)	F6,84.0 = 38.73, p < 0.001	2.53 ± 0.64	t91.9 = 3.97, p < 0.001	F6,28.0 = 78.84, p < 0.001	t28.0 = 13.02, p < 0.001	11.27 ± 0.87	F6,28.0 = 104.48, p < 0.001	t28.0 = 15.38, p < 0.001	10.00 ± 0.65	F6,28.0 = 7.99, p = 0.009	t28.0 = 7.69, p < 0.001	3.33 ± 0.43	F6,28.0 = 32.43, p < 0.001	t28.0 = 8.23, p < 0.001	18.60 ± 2.26
		0.3		-2.00 ± 0.85	t84.0 = -2.34, p = 0.02		t28.0 = -8.88, p < 0.001	-10.87 ± 1.22		t28.0 = -10.22, p < 0.001	-9.40 ± 0.92		t28.0 = -2.83, p = 0.009	-1.73 ± 0.61		t28.0 = -5.69, p < 0.001	-18.20 ± 3.20
		0.2		-1.53 ± 0.85	t84.0 = -1.80, p = 0.08
		0.1		-1.13 ± 0.85	t84.0 = -1.33, p = 0.19
		-0.1		1.27 ± 0.85	t84.0 = 1.48, p = 0.14
		-0.2		5.80 ± 0.85	t84.0 = 6.79, p < 0.001
		-0.3		7.47 ± 0.85	t84.0 = 8.74, p < 0.001
	Sperm	Reference (0 or -0.3)	F6,84.0 = 105.37, p < 0.001	3.27 ± 1.94	t85.7 = 1.69, p = 0.10	F6,28.0 = 28.64, p < 0.001	t28.0 = 8.15, p < 0.001	9.33 ± 1.15	F6,16.8 = 104.54, p < 0.001	t28.0 = 14.46, p < 0.001	49.47 ± 3.42	F6,16.8 = 101.93, p < 0.001	t28.0 = 14.28, p < 0.001	49.87 ± 3.49	F6,16.8 = 150.25, p < 0.001	t28.0 = 17.33, p < 0.001	58.13 ± 3.35
		0.3		-3.27 ± 2.52	t84.0 = -1.30, p = 0.20		t28.0 = -5.35, p < 0.001	-8.67 ± 1.62		t16.8 = -10.22, p < 0.001	-49.47 ± 4.84		t16.8 = -10.10, p < 0.001	-49.87 ± 4.94		t16.8 = -12.26, p < 0.001	-58.13 ± 4.74
		0.2		-3.20 ± 2.52	t84.0 = -1.27, p = 0.21
		0.1		-2.93 ± 2.52	t84.0 = -1.17, p = 0.25
		-0.1		6.33 ± 2.52	t84.0 = 2.52, p = 0.01
		-0.2		19.87 ± 2.52	t84.0 = 7.89, p < 0.001
		-0.3		45.80 ± 2.52	t84.0 = 18.20, p < 0.001
Multivariate selection gradient: offspring produced regressed on both traits	Male	Reference (0 or -0.3)	F6,84.0 = 1.00, p = 0.43	2.60 ± 0.42	t97.8 = 6.20, p < 0.001	F6,14.0 = 2.94, p = 0.11	t27.7 = 7.60, p < 0.001	2.87 ± 0.38	F6,14.0 = 5.24, p = 0.04	t27.8 = 5.74, p < 0.001	1.73 ± 0.30	F6,14.0 = 0.06, p = 0.80	t27.6 = 5.24, p < 0.001	2.07 ± 0.39	F6,14.0 = 0.03, p = 0.86	t25.4 = 7.70, p < 0.001	2.53 ± 0.33
		0.3		0.47 ± 0.59	t84.0 = 0.79, p = 0.43		t14.0 = -1.71, p = 0.11	-0.87 ± 0.51		t14.0 = 2.29, p = 0.04	0.93 ± 0.41		t14.0 = 0.25, p = 0.80	0.13 ± 0.52		t14.0 = -0.17, p = 0.86	-0.07 ± 0.38
		0.2		0.20 ± 0.59	t84.0 = 0.34, p = 0.73
		0.1		-0.53 ± 0.59	t84.0 = -0.91, p = 0.37
		-0.1		-0.40 ± 0.59	t84.0 = -0.68, p = 0.50
		-0.2		0.20 ± 0.59	t84.0 = 0.34, p = 0.73
		-0.3		-0.60 ± 0.59	t84.0 = -1.02, p = 0.31
	Sperm	Reference (0 or -0.3)	F6,98.0 = 2.05, p = 0.07	3.27 ± 0.43	t98.0 = 7.60, p < 0.001	F6,28.0 = 7.93, p = 0.009	t28.0 = 7.96, p < 0.001	2.13 ± 0.27	F6,14.0 = 0.94, p = 0.35	t27.8 = 5.58, p < 0.001	2.27 ± 0.41	F6,14.0 = 0.02, p = 0.90	t25.9 = 5.47, p < 0.001	2.47 ± 0.45	F6,28.0 = 0.57, p = 0.46	t28.0 = 6.89, p < 0.001	3.00 ± 0.44
		0.3		-0.80 ± 0.61	t98.0 = -1.32, p = 0.19		t28.0 = 2.82, p = 0.009	1.07 ± 0.38		t14.0 = 0.97, p = 0.35	0.53 ± 0.55		t14.0 = 0.12, p = 0.90	0.07 ± 0.54		t28.0 = -0.76, p = 0.46	-0.47 ± 0.62
		0.2		-0.80 ± 0.61	t98.0 = -1.32, p = 0.19
		0.1		-1.00 ± 0.61	t98.0 = -1.64, p = 0.10
		-0.1		-0.93 ± 0.61	t98.0 = -1.53, p = 0.13
		-0.2		-1.67 ± 0.61	t98.0 = -2.74, p = 0.007
		-0.3		0.13 ± 0.61	t98.0 = 0.22, p = 0.83
Regression of trait on detected extra-pair copulation partners	Sperm	Reference (0 or -0.3)	F6,84.0 = 59.92, p < 0.001	2.93 ± 0.93	t83.8 = 3.15, p = 0.002	F6,28.0 = 62.89, p < 0.001	t28.0 = 11.31, p < 0.001	15.73 ± 1.39	F6,14.0 = 69.59, p < 0.001	t27.9 = 11.68, p < 0.001	16.60 ± 1.42	F6,28.0 = 87.66, p < 0.001	t28.0 = 13.49, p < 0.001	18.13 ± 1.34	F6,16.8 = 263.15, p < 0.001	t28.0 = 22.94, p < 0.001	60.40 ± 2.63
		0.3		-2.73 ± 1.20	t84.0 = -2.28, p = 0.03		t28.0 = -7.93, p < 0.001	-15.60 ± 1.97		t14.0 = -8.34, p < 0.001	-16.40 ± 1.97		t28.0 = -9.36, p < 0.001	-17.80 ± 1.90		t16.8 = -16.22, p < 0.001	-60.40 ± 3.72
		0.2		-2.40 ± 1.20	t84.0 = -2.00, p = 0.05
		0.1		-2.07 ± 1.20	t84.0 = -1.72, p = 0.09
		-0.1		2.13 ± 1.20	t84.0 = 1.78, p = 0.08
		-0.2		6.27 ± 1.20	t84.0 = 5.22, p < 0.001
		-0.3		15.40 ± 1.20	t84.0 = 12.83, p < 0.001
Regression of EP male trait on proportion of extra-pair brood sired, among nests where that male sired ≥ 1 extra-pair young	Sperm	Reference (0 or -0.3)	F6,98.0 = 0.86, p = 0.53	2.67 ± 0.40	t98.0 = 6.71, p < 0.001	F6,14.0 = 3.21, p = 0.09	t25.3 = 6.52, p < 0.001	2.93 ± 0.45	F6,14.0 = 0.66, p = 0.43	t25.9 = 5.84, p < 0.001	2.00 ± 0.34	F6,28.0 = 0.38, p = 0.54	t28.0 = 5.82, p < 0.001	2.67 ± 0.46	F6,28.0 = 4.76, p = 0.04	t28.0 = 6.40, p < 0.001	5.53 ± 0.86
		0.3		0.40 ± 0.56	t98.0 = 0.71, p = 0.48		t14.0 = -1.79, p = 0.09	-0.93 ± 0.52		t14.0 = 0.81, p = 0.43	0.33 ± 0.41		t28.0 = 0.62, p = 0.54	0.40 ± 0.65		t28.0 = -2.18, p = 0.04	-2.67 ± 1.22
		0.2		-0.20 ± 0.56	t98.0 = -0.36, p = 0.72
		0.1		-0.20 ± 0.56	t98.0 = -0.36, p = 0.72
		-0.1		-0.27 ± 0.56	t98.0 = -0.47, p = 0.64
		-0.2		0.07 ± 0.56	t98.0 = 0.12, p = 0.91
		-0.3		-0.80 ± 0.56	t98.0 = -1.42, p = 0.16
Regression of WP male trait on proportion of within-pair offspring sired, among nests with ≥ 1 extra-pair young	Sperm	Reference (0 or -0.3)	F6,84.0 = 19.29, p < 0.001	2.53 ± 0.81	t92.8 = 3.13, p = 0.002	F6,14.0 = 7.43, p = 0.02	t27.8 = 3.96, p < 0.001	1.87 ± 0.47	F6,28.0 = 24.13, p < 0.001	t28.0 = 7.34, p < 0.001	8.73 ± 1.19	F6,28.0 = 22.66, p < 0.001	t28.0 = 7.25, p < 0.001	9.40 ± 1.30	F6,14.0 = 3.76, p = 0.07	t28.0 = 7.48, p < 0.001	3.13 ± 0.42
		0.3		-2.13 ± 1.09	t84.0 = -1.96, p = 0.05		t14.0 = 2.73, p = 0.02	1.73 ± 0.64		t28.0 = -4.91, p < 0.001	-8.27 ± 1.68		t28.0 = -4.76, p < 0.001	-8.73 ± 1.83		t14.0 = -1.94, p = 0.07	-1.13 ± 0.58
		0.2		-1.13 ± 1.09	t84.0 = -1.04, p = 0.30
		0.1		-0.47 ± 1.09	t84.0 = -0.43, p = 0.67
		-0.1		1.53 ± 1.09	t84.0 = 1.41, p = 0.16
		-0.2		4.00 ± 1.09	t84.0 = 3.67, p < 0.001
		-0.3		7.53 ± 1.09	t84.0 = 6.91, p < 0.001

## Sheet: S3 estimated effects bias
Table S3. Full model results for estimated effects of different analytical approaches, for the main results presented in the text and for additional simulation conditions. Seven levels of the male-sperm trait correlation were used in the main results, while only the two most extreme values were used in additional conditions. For all tests, the reference is when only the focal trait is under selec…
			Main simulation conditions			No male trait effect on WP partner EP copulation			No spatial constraint			No WP sperm quality effect			Stronger selection on other trait
AnalysisType	trait	Predictor	ANOVA	Parameter estimate	T-test for parameter estimate	ANOVA	Parameter estimate	T-test for parameter estimate	ANOVA	Parameter estimate	T-test for parameter estimate	ANOVA	Parameter estimate	T-test for parameter estimate	ANOVA	Parameter estimate	T-test for parameter estimate
Unpaired t-test: cuckolded vs. not cuckolded within-pair males	Male	Reference		1.48 ± 0.03	t14.0 = 45.23, p < 0.001		-0.00 ± 0.00	t51.8 = -0.81, p = 0.42		1.52 ± 0.03	t14.1 = 45.39, p < 0.001		1.48 ± 0.03	t14.1 = 43.90, p < 0.001		1.48 ± 0.03	t14.1 = 44.80, p < 0.001
		Male-sperm trait correlation	F1,20982.0 = 50.84, p < 0.001	-0.01 ± 0.01	t20982.0 = -1.09, p = 0.27	F1,5982.0 = 54.41, p < 0.001	0.00 ± 0.01	t5982.0 = 0.04, p = 0.97	F1,5982.0 = 41.50, p < 0.001	0.00 ± 0.01	t5982.0 = 0.51, p = 0.61	F1,5982.0 = 0.99, p = 0.32	-0.01 ± 0.01	t5982.0 = -1.55, p = 0.12	F1,5982.0 = 38.06, p < 0.001	-0.01 ± 0.01	t5982.0 = -0.89, p = 0.37
		Other trait under selection	F1,20982.0 = 128.72, p < 0.001	-0.02 ± 0.00	t20982.0 = -11.35, p < 0.001	F1,5982.0 = 0.96, p = 0.33	0.00 ± 0.00	t5982.0 = 0.98, p = 0.33	F1,5982.0 = 31.02, p < 0.001	-0.02 ± 0.00	t5982.0 = -5.57, p < 0.001	F1,5982.0 = 0.03, p = 0.86	0.00 ± 0.00	t5982.0 = 0.17, p = 0.86	F1,5982.0 = 37.24, p < 0.001	-0.02 ± 0.00	t5982.0 = -6.10, p < 0.001
		Interaction: Male-sperm trait correlation * Other trait under selection	F1,20982.0 = 75.29, p < 0.001	0.07 ± 0.01	t20982.0 = 8.68, p < 0.001	F1,5982.0 = 53.55, p < 0.001	0.11 ± 0.02	t5982.0 = 7.32, p < 0.001	F1,5982.0 = 32.76, p < 0.001	0.06 ± 0.01	t5982.0 = 5.72, p < 0.001	F1,5982.0 = 1.42, p = 0.23	0.01 ± 0.01	t5982.0 = 1.19, p = 0.23	F1,5982.0 = 55.20, p < 0.001	0.07 ± 0.01	t5982.0 = 7.43, p < 0.001
	Sperm	Reference		0.12 ± 0.01	t14.2 = 7.89, p < 0.001		0.11 ± 0.01	t14.7 = 7.85, p < 0.001		0.12 ± 0.01	t14.6 = 8.03, p < 0.001		-0.00 ± 0.00	t5996.0 = -0.15, p = 0.88		0.12 ± 0.02	t14.7 = 7.69, p < 0.001
		Male-sperm trait correlation	F1,20982.0 = 15138.15, p < 0.001	0.00 ± 0.01	t20982.0 = 0.03, p = 0.98	F1,5982.0 = 0.08, p = 0.78	0.01 ± 0.01	t5982.0 = 0.73, p = 0.46	F1,5982.0 = 9859.61, p < 0.001	-0.01 ± 0.01	t5982.0 = -1.00, p = 0.32	F1,5996.0 = 9804.90, p < 0.001	-0.01 ± 0.01	t5996.0 = -1.18, p = 0.24	F1,5982.0 = 3101.50, p < 0.001	-0.00 ± 0.01	t5982.0 = -0.29, p = 0.77
		Other trait under selection	F1,20982.0 = 0.41, p = 0.52	-0.00 ± 0.00	t20982.0 = -0.64, p = 0.52	F1,5982.0 = 0.00, p = 0.97	-0.00 ± 0.00	t5982.0 = -0.04, p = 0.97	F1,5982.0 = 4.80, p = 0.03	-0.01 ± 0.00	t5982.0 = -2.19, p = 0.03	F1,5996.0 = 0.50, p = 0.48	-0.00 ± 0.00	t5996.0 = -0.71, p = 0.48	F1,5982.0 = 3.88, p = 0.05	0.01 ± 0.00	t5982.0 = 1.97, p = 0.05
		Interaction: Male-sperm trait correlation * Other trait under selection	F1,20982.0 = 15128.22, p < 0.001	1.45 ± 0.01	t20982.0 = 123.00, p < 0.001	F1,5982.0 = 1.75, p = 0.19	-0.02 ± 0.01	t5982.0 = -1.32, p = 0.19	F1,5982.0 = 10143.71, p < 0.001	1.50 ± 0.01	t5982.0 = 100.72, p < 0.001	F1,5996.0 = 10137.68, p < 0.001	1.50 ± 0.01	t5996.0 = 100.69, p < 0.001	F1,5982.0 = 3147.34, p < 0.001	0.88 ± 0.02	t5982.0 = 56.10, p < 0.001
Unpaired t-test: males that sired vs. did not sire extra-pair offspring in other nests	Male	Reference		0.49 ± 0.02	t14.1 = 27.53, p < 0.001		0.43 ± 0.02	t14.3 = 20.67, p < 0.001		0.46 ± 0.02	t14.3 = 22.90, p < 0.001		0.50 ± 0.02	t14.4 = 27.77, p < 0.001		0.49 ± 0.01	t14.7 = 34.02, p < 0.001
		Male-sperm trait correlation	F1,20982.0 = 222.77, p < 0.001	0.00 ± 0.01	t20982.0 = 0.57, p = 0.57	F1,5982.0 = 126.21, p < 0.001	0.01 ± 0.01	t5982.0 = 0.74, p = 0.46	F1,5982.0 = 189.63, p < 0.001	0.02 ± 0.01	t5982.0 = 2.26, p = 0.02	F1,5982.0 = 29.81, p < 0.001	-0.00 ± 0.01	t5982.0 = -0.14, p = 0.89	F1,5982.0 = 566.41, p < 0.001	0.00 ± 0.01	t5982.0 = 0.27, p = 0.79
		Other trait under selection	F1,20982.0 = 16.35, p < 0.001	-0.01 ± 0.00	t20982.0 = -4.04, p < 0.001	F1,5982.0 = 0.15, p = 0.70	0.00 ± 0.00	t5982.0 = 0.38, p = 0.70	F1,5982.0 = 6.81, p = 0.009	-0.01 ± 0.00	t5982.0 = -2.61, p = 0.009	F1,5982.0 = 7.86, p = 0.005	-0.01 ± 0.00	t5982.0 = -2.80, p = 0.005	F1,5982.0 = 115.79, p < 0.001	-0.05 ± 0.00	t5982.0 = -10.76, p < 0.001
		Interaction: Male-sperm trait correlation * Other trait under selection	F1,20982.0 = 199.47, p < 0.001	0.16 ± 0.01	t20982.0 = 14.12, p < 0.001	F1,5982.0 = 103.79, p < 0.001	0.15 ± 0.01	t5982.0 = 10.19, p < 0.001	F1,5982.0 = 111.77, p < 0.001	0.15 ± 0.01	t5982.0 = 10.57, p < 0.001	F1,5982.0 = 31.94, p < 0.001	0.08 ± 0.01	t5982.0 = 5.65, p < 0.001	F1,5982.0 = 548.57, p < 0.001	0.34 ± 0.01	t5982.0 = 23.42, p < 0.001
	Sperm	Reference		0.19 ± 0.01	t14.2 = 14.12, p < 0.001		0.19 ± 0.01	t14.8 = 13.87, p < 0.001		0.19 ± 0.01	t14.9 = 15.27, p < 0.001		0.09 ± 0.01	t15.1 = 7.26, p < 0.001		0.19 ± 0.01	t15.6 = 18.15, p < 0.001
		Male-sperm trait correlation	F1,20982.0 = 1296.70, p < 0.001	-0.01 ± 0.01	t20982.0 = -0.62, p = 0.54	F1,5982.0 = 755.00, p < 0.001	-0.01 ± 0.01	t5982.0 = -0.99, p = 0.32	F1,5982.0 = 702.64, p < 0.001	-0.00 ± 0.01	t5982.0 = -0.14, p = 0.89	F1,5982.0 = 915.56, p < 0.001	-0.02 ± 0.01	t5982.0 = -1.68, p = 0.09	F1,5976.0 = 8057.90, p < 0.001	-0.02 ± 0.01	t5976.0 = -1.37, p = 0.17
		Other trait under selection	F1,20982.0 = 21.31, p < 0.001	-0.01 ± 0.00	t20982.0 = -4.62, p < 0.001	F1,5982.0 = 2.27, p = 0.13	-0.01 ± 0.00	t5982.0 = -1.51, p = 0.13	F1,5982.0 = 2.94, p = 0.09	-0.01 ± 0.00	t5982.0 = -1.72, p = 0.09	F1,5982.0 = 1.76, p = 0.18	-0.01 ± 0.00	t5982.0 = -1.33, p = 0.18	F1,5976.0 = 557.47, p < 0.001	-0.11 ± 0.00	t5976.0 = -23.61, p < 0.001
		Interaction: Male-sperm trait correlation * Other trait under selection	F1,20982.0 = 1360.32, p < 0.001	0.43 ± 0.01	t20982.0 = 36.88, p < 0.001	F1,5982.0 = 834.25, p < 0.001	0.42 ± 0.01	t5982.0 = 28.88, p < 0.001	F1,5982.0 = 713.39, p < 0.001	0.39 ± 0.01	t5982.0 = 26.71, p < 0.001	F1,5982.0 = 1064.81, p < 0.001	0.49 ± 0.01	t5982.0 = 32.63, p < 0.001	F1,5976.0 = 8408.23, p < 0.001	1.48 ± 0.02	t5976.0 = 91.70, p < 0.001
Paired t-test: extra-pair males and the within-pair males they cuckolded	Male	Reference		1.27 ± 0.07	t14.0 = 18.82, p < 0.001		0.30 ± 0.00	t5996.0 = 98.72, p < 0.001		1.29 ± 0.06	t14.0 = 20.32, p < 0.001		1.27 ± 0.07	t14.0 = 18.99, p < 0.001		1.27 ± 0.07	t14.0 = 18.41, p < 0.001
		Male-sperm trait correlation	F1,20982.0 = 202.73, p < 0.001	-0.00 ± 0.01	t20982.0 = -0.27, p = 0.79	F1,5996.0 = 162.31, p < 0.001	-0.00 ± 0.01	t5996.0 = -0.48, p = 0.63	F1,5982.0 = 163.54, p < 0.001	0.01 ± 0.01	t5982.0 = 1.11, p = 0.27	F1,5982.0 = 11.56, p < 0.001	-0.01 ± 0.01	t5982.0 = -1.44, p = 0.15	F1,5982.0 = 391.95, p < 0.001	-0.01 ± 0.01	t5982.0 = -0.64, p = 0.52
		Other trait under selection	F1,20982.0 = 0.94, p = 0.33	-0.00 ± 0.00	t20982.0 = -0.97, p = 0.33	F1,5996.0 = 1.93, p = 0.16	0.01 ± 0.00	t5996.0 = 1.39, p = 0.16	F1,5982.0 = 5.48, p = 0.02	-0.01 ± 0.00	t5982.0 = -2.34, p = 0.02	F1,5982.0 = 6.94, p = 0.008	-0.01 ± 0.00	t5982.0 = -2.63, p = 0.008	F1,5982.0 = 380.19, p < 0.001	-0.08 ± 0.00	t5982.0 = -19.50, p < 0.001
		Interaction: Male-sperm trait correlation * Other trait under selection	F1,20982.0 = 213.55, p < 0.001	0.16 ± 0.01	t20982.0 = 14.61, p < 0.001	F1,5996.0 = 179.90, p < 0.001	0.19 ± 0.01	t5996.0 = 13.41, p < 0.001	F1,5982.0 = 125.96, p < 0.001	0.16 ± 0.01	t5982.0 = 11.22, p < 0.001	F1,5982.0 = 29.52, p < 0.001	0.07 ± 0.01	t5982.0 = 5.43, p < 0.001	F1,5982.0 = 428.72, p < 0.001	0.28 ± 0.01	t5982.0 = 20.71, p < 0.001
	Sperm	Reference		0.22 ± 0.02	t14.1 = 9.85, p < 0.001		0.21 ± 0.02	t14.3 = 9.90, p < 0.001		0.22 ± 0.02	t14.3 = 10.23, p < 0.001		0.06 ± 0.01	t18.4 = 8.82, p < 0.001		0.22 ± 0.02	t14.5 = 9.65, p < 0.001
		Male-sperm trait correlation	F1,20982.0 = 10650.44, p < 0.001	-0.00 ± 0.01	t20982.0 = -0.36, p = 0.72	F1,5982.0 = 402.28, p < 0.001	-0.00 ± 0.01	t5982.0 = -0.30, p = 0.76	F1,5982.0 = 6263.01, p < 0.001	-0.00 ± 0.01	t5982.0 = -0.14, p = 0.89	F1,5982.0 = 6623.62, p < 0.001	-0.01 ± 0.01	t5982.0 = -0.59, p = 0.55	F1,5976.0 = 10474.01, p < 0.001	-0.01 ± 0.01	t5976.0 = -0.88, p = 0.38
		Other trait under selection	F1,20982.0 = 5.07, p = 0.02	-0.01 ± 0.00	t20982.0 = -2.25, p = 0.02	F1,5982.0 = 0.03, p = 0.86	0.00 ± 0.00	t5982.0 = 0.17, p = 0.86	F1,5982.0 = 0.67, p = 0.41	-0.00 ± 0.00	t5982.0 = -0.82, p = 0.41	F1,5982.0 = 0.08, p = 0.78	-0.00 ± 0.00	t5982.0 = -0.28, p = 0.78	F1,5976.0 = 23.63, p < 0.001	-0.03 ± 0.01	t5976.0 = -4.86, p < 0.001
		Interaction: Male-sperm trait correlation * Other trait under selection	F1,20982.0 = 10756.36, p < 0.001	1.22 ± 0.01	t20982.0 = 103.71, p < 0.001	F1,5982.0 = 419.52, p < 0.001	0.28 ± 0.01	t5982.0 = 20.48, p < 0.001	F1,5982.0 = 6293.95, p < 0.001	1.23 ± 0.02	t5982.0 = 79.33, p < 0.001	F1,5982.0 = 6761.11, p < 0.001	1.26 ± 0.02	t5982.0 = 82.23, p < 0.001	F1,5976.0 = 10730.20, p < 0.001	2.01 ± 0.02	t5976.0 = 103.59, p < 0.001
Univariate selection gradient: offspring produced regressed on one trait	Male	Reference		0.26 ± 0.03	t14.0 = 9.01, p < 0.001		0.08 ± 0.01	t14.1 = 6.16, p < 0.001		0.27 ± 0.03	t14.0 = 8.98, p < 0.001		0.27 ± 0.03	t14.0 = 8.85, p < 0.001		0.26 ± 0.03	t14.0 = 8.96, p < 0.001
		Male-sperm trait correlation	F1,20982.0 = 1794.76, p < 0.001	0.00 ± 0.00	t20982.0 = 1.35, p = 0.18	F1,5982.0 = 636.51, p < 0.001	-0.00 ± 0.00	t5982.0 = -0.16, p = 0.87	F1,5982.0 = 1114.97, p < 0.001	0.00 ± 0.00	t5982.0 = 0.89, p = 0.37	F1,5982.0 = 31.61, p < 0.001	-0.00 ± 0.00	t5982.0 = -1.04, p = 0.30	F1,5982.0 = 1877.22, p < 0.001	0.00 ± 0.00	t5982.0 = 0.84, p = 0.40
		Other trait under selection	F1,20982.0 = 26.06, p < 0.001	0.00 ± 0.00	t20982.0 = 5.10, p < 0.001	F1,5982.0 = 8.33, p = 0.004	0.00 ± 0.00	t5982.0 = 2.89, p = 0.004	F1,5982.0 = 7.75, p = 0.005	0.00 ± 0.00	t5982.0 = 2.78, p = 0.005	F1,5982.0 = 5.30, p = 0.02	-0.00 ± 0.00	t5982.0 = -2.30, p = 0.02	F1,5982.0 = 25.48, p < 0.001	0.01 ± 0.00	t5982.0 = 5.05, p < 0.001
		Interaction: Male-sperm trait correlation * Other trait under selection	F1,20982.0 = 1636.09, p < 0.001	0.11 ± 0.00	t20982.0 = 40.45, p < 0.001	F1,5982.0 = 648.02, p < 0.001	0.09 ± 0.00	t5982.0 = 25.46, p < 0.001	F1,5982.0 = 1032.54, p < 0.001	0.11 ± 0.00	t5982.0 = 32.13, p < 0.001	F1,5982.0 = 50.32, p < 0.001	0.02 ± 0.00	t5982.0 = 7.09, p < 0.001	F1,5982.0 = 1775.80, p < 0.001	0.15 ± 0.00	t5982.0 = 42.14, p < 0.001
	Sperm	Reference		0.10 ± 0.01	t14.0 = 8.74, p < 0.001		0.10 ± 0.01	t14.1 = 8.60, p < 0.001		0.10 ± 0.01	t14.1 = 8.77, p < 0.001		0.02 ± 0.01	t14.3 = 4.35, p < 0.001		0.10 ± 0.01	t14.3 = 8.91, p < 0.001
		Male-sperm trait correlation	F1,20982.0 = 7449.01, p < 0.001	-0.00 ± 0.00	t20982.0 = -1.09, p = 0.28	F1,5982.0 = 377.66, p < 0.001	-0.00 ± 0.00	t5982.0 = -0.65, p = 0.52	F1,5982.0 = 4435.22, p < 0.001	-0.00 ± 0.00	t5982.0 = -0.36, p = 0.72	F1,5982.0 = 4190.99, p < 0.001	-0.00 ± 0.00	t5982.0 = -1.10, p = 0.27	F1,5982.0 = 5279.72, p < 0.001	-0.00 ± 0.00	t5982.0 = -0.72, p = 0.47
		Other trait under selection	F1,20982.0 = 0.07, p = 0.80	-0.00 ± 0.00	t20982.0 = -0.26, p = 0.80	F1,5982.0 = 1.62, p = 0.20	-0.00 ± 0.00	t5982.0 = -1.27, p = 0.20	F1,5982.0 = 0.07, p = 0.79	0.00 ± 0.00	t5982.0 = 0.27, p = 0.79	F1,5982.0 = 3.43, p = 0.06	-0.00 ± 0.00	t5982.0 = -1.85, p = 0.06	F1,5982.0 = 14.97, p < 0.001	0.01 ± 0.00	t5982.0 = 3.87, p < 0.001
		Interaction: Male-sperm trait correlation * Other trait under selection	F1,20982.0 = 7717.16, p < 0.001	0.27 ± 0.00	t20982.0 = 87.85, p < 0.001	F1,5982.0 = 414.24, p < 0.001	0.08 ± 0.00	t5982.0 = 20.35, p < 0.001	F1,5982.0 = 4503.32, p < 0.001	0.28 ± 0.00	t5982.0 = 67.11, p < 0.001	F1,5982.0 = 4395.54, p < 0.001	0.26 ± 0.00	t5982.0 = 66.30, p < 0.001	F1,5982.0 = 5428.79, p < 0.001	0.52 ± 0.01	t5982.0 = 73.68, p < 0.001
Multivariate selection gradient: offspring produced regressed on both traits	Male	Reference		0.26 ± 0.03	t14.0 = 8.99, p < 0.001		0.08 ± 0.01	t14.1 = 6.18, p < 0.001		0.27 ± 0.03	t14.0 = 8.93, p < 0.001		0.27 ± 0.03	t14.0 = 8.83, p < 0.001		0.26 ± 0.03	t14.0 = 8.94, p < 0.001
		Male-sperm trait correlation	F1,20982.0 = 33.48, p < 0.001	0.00 ± 0.00	t20982.0 = 1.23, p = 0.22	F1,5982.0 = 0.60, p = 0.44	0.00 ± 0.00	t5982.0 = 0.40, p = 0.69	F1,5982.0 = 18.13, p < 0.001	0.00 ± 0.00	t5982.0 = 0.90, p = 0.37	F1,5982.0 = 2.02, p = 0.16	-0.00 ± 0.00	t5982.0 = -0.89, p = 0.37	F1,5982.0 = 5.24, p = 0.02	0.00 ± 0.00	t5982.0 = 0.86, p = 0.39
		Other trait under selection	F1,20982.0 = 19.53, p < 0.001	0.00 ± 0.00	t20982.0 = 4.42, p < 0.001	F1,5982.0 = 11.13, p < 0.001	0.00 ± 0.00	t5982.0 = 3.34, p < 0.001	F1,5982.0 = 3.52, p = 0.06	0.00 ± 0.00	t5982.0 = 1.88, p = 0.06	F1,5982.0 = 4.06, p = 0.04	-0.00 ± 0.00	t5982.0 = -2.01, p = 0.04	F1,5982.0 = 11.06, p < 0.001	0.00 ± 0.00	t5982.0 = 3.33, p < 0.001
		Interaction: Male-sperm trait correlation * Other trait under selection	F1,20982.0 = 16.40, p < 0.001	0.01 ± 0.00	t20982.0 = 4.05, p < 0.001	F1,5982.0 = 1.81, p = 0.18	-0.00 ± 0.00	t5982.0 = -1.34, p = 0.18	F1,5982.0 = 8.87, p = 0.003	0.01 ± 0.00	t5982.0 = 2.98, p = 0.003	F1,5982.0 = 0.03, p = 0.87	-0.00 ± 0.00	t5982.0 = -0.16, p = 0.87	F1,5982.0 = 1.16, p = 0.28	0.00 ± 0.00	t5982.0 = 1.08, p = 0.28
	Sperm	Reference		0.10 ± 0.01	t14.0 = 8.68, p < 0.001		0.10 ± 0.01	t14.1 = 8.47, p < 0.001		0.10 ± 0.01	t14.1 = 8.68, p < 0.001		0.02 ± 0.01	t14.2 = 4.38, p < 0.001		0.10 ± 0.01	t14.1 = 9.17, p < 0.001
		Male-sperm trait correlation	F1,20982.0 = 3.14, p = 0.08	-0.00 ± 0.00	t20982.0 = -1.23, p = 0.22	F1,5982.0 = 2.80, p = 0.09	-0.00 ± 0.00	t5982.0 = -0.59, p = 0.56	F1,5982.0 = 2.82, p = 0.09	-0.00 ± 0.00	t5982.0 = -0.46, p = 0.65	F1,5982.0 = 6.75, p = 0.009	-0.00 ± 0.00	t5982.0 = -1.67, p = 0.09	F1,5982.0 = 16.24, p < 0.001	-0.00 ± 0.00	t5982.0 = -0.98, p = 0.33
		Other trait under selection	F1,20982.0 = 2.51, p = 0.11	-0.00 ± 0.00	t20982.0 = -1.59, p = 0.11	F1,5982.0 = 0.27, p = 0.60	-0.00 ± 0.00	t5982.0 = -0.52, p = 0.60	F1,5982.0 = 0.84, p = 0.36	-0.00 ± 0.00	t5982.0 = -0.92, p = 0.36	F1,5982.0 = 3.86, p = 0.05	-0.00 ± 0.00	t5982.0 = -1.97, p = 0.05	F1,5982.0 = 6.98, p = 0.008	-0.00 ± 0.00	t5982.0 = -2.64, p = 0.008
		Interaction: Male-sperm trait correlation * Other trait under selection	F1,20982.0 = 12.36, p < 0.001	0.01 ± 0.00	t20982.0 = 3.52, p < 0.001	F1,5982.0 = 0.71, p = 0.40	-0.00 ± 0.00	t5982.0 = -0.84, p = 0.40	F1,5982.0 = 5.40, p = 0.02	0.01 ± 0.00	t5982.0 = 2.32, p = 0.02	F1,5982.0 = 0.05, p = 0.82	-0.00 ± 0.00	t5982.0 = -0.23, p = 0.82	F1,5982.0 = 7.01, p = 0.008	-0.01 ± 0.00	t5982.0 = -2.65, p = 0.008
Regression of trait on detected extra-pair copulation partners	Sperm	Reference		0.14 ± 0.01	t14.2 = 13.68, p < 0.001		0.13 ± 0.01	t14.7 = 13.40, p < 0.001		0.13 ± 0.01	t14.7 = 14.09, p < 0.001		0.06 ± 0.01	t16.6 = 11.01, p < 0.001		0.14 ± 0.01	t15.2 = 21.93, p < 0.001
		Male-sperm trait correlation	F1,20982.0 = 1230.59, p < 0.001	-0.00 ± 0.01	t20982.0 = -0.79, p = 0.43	F1,5982.0 = 714.63, p < 0.001	-0.00 ± 0.01	t5982.0 = -0.65, p = 0.51	F1,5982.0 = 627.10, p < 0.001	-0.00 ± 0.01	t5982.0 = -0.23, p = 0.82	F1,5982.0 = 967.13, p < 0.001	-0.00 ± 0.01	t5982.0 = -0.56, p = 0.57	F1,5976.0 = 1797.34, p < 0.001	-0.01 ± 0.01	t5976.0 = -2.04, p = 0.04
		Other trait under selection	F1,20982.0 = 35.45, p < 0.001	-0.01 ± 0.00	t20982.0 = -5.95, p < 0.001	F1,5982.0 = 4.69, p = 0.03	-0.01 ± 0.00	t5982.0 = -2.17, p = 0.03	F1,5982.0 = 8.84, p = 0.003	-0.01 ± 0.00	t5982.0 = -2.97, p = 0.003	F1,5982.0 = 3.98, p = 0.05	-0.01 ± 0.00	t5982.0 = -1.99, p = 0.05	F1,5976.0 = 2237.03, p < 0.001	-0.12 ± 0.00	t5976.0 = -47.30, p < 0.001
		Interaction: Male-sperm trait correlation * Other trait under selection	F1,20982.0 = 1310.64, p < 0.001	0.29 ± 0.01	t20982.0 = 36.20, p < 0.001	F1,5982.0 = 765.00, p < 0.001	0.28 ± 0.01	t5982.0 = 27.66, p < 0.001	F1,5982.0 = 643.37, p < 0.001	0.25 ± 0.01	t5982.0 = 25.36, p < 0.001	F1,5982.0 = 1017.17, p < 0.001	0.33 ± 0.01	t5982.0 = 31.89, p < 0.001	F1,5976.0 = 2049.51, p < 0.001	0.38 ± 0.01	t5976.0 = 45.27, p < 0.001
Regression of EP male trait on proportion of extra-pair brood sired, among broods where that male sired ≥ 1 extra-pair young	Sperm	Reference		0.10 ± 0.01	t14.1 = 16.20, p < 0.001		0.10 ± 0.01	t14.4 = 15.46, p < 0.001		0.10 ± 0.01	t14.4 = 15.67, p < 0.001		0.03 ± 0.00	t14.8 = 6.06, p < 0.001		0.10 ± 0.01	t14.5 = 16.56, p < 0.001
		Male-sperm trait correlation	F1,20982.0 = 0.16, p = 0.69	0.00 ± 0.00	t20982.0 = 0.90, p = 0.37	F1,5982.0 = 0.75, p = 0.39	0.00 ± 0.00	t5982.0 = 1.00, p = 0.32	F1,5982.0 = 0.13, p = 0.72	0.00 ± 0.00	t5982.0 = 0.09, p = 0.93	F1,5982.0 = 0.60, p = 0.44	-0.00 ± 0.00	t5982.0 = -0.27, p = 0.79	F1,5976.0 = 4.98, p = 0.03	0.00 ± 0.00	t5976.0 = 1.06, p = 0.29
		Other trait under selection	F1,20982.0 = 1.55, p = 0.21	-0.00 ± 0.00	t20982.0 = -1.24, p = 0.21	F1,5982.0 = 0.26, p = 0.61	-0.00 ± 0.00	t5982.0 = -0.51, p = 0.61	F1,5982.0 = 4.50, p = 0.03	-0.00 ± 0.00	t5982.0 = -2.12, p = 0.03	F1,5982.0 = 0.01, p = 0.93	-0.00 ± 0.00	t5982.0 = -0.09, p = 0.93	F1,5976.0 = 0.07, p = 0.79	-0.00 ± 0.00	t5976.0 = -0.26, p = 0.79
		Interaction: Male-sperm trait correlation * Other trait under selection	F1,20982.0 = 2.83, p = 0.09	-0.01 ± 0.00	t20982.0 = -1.68, p = 0.09	F1,5982.0 = 0.30, p = 0.58	-0.00 ± 0.01	t5982.0 = -0.55, p = 0.58	F1,5982.0 = 0.24, p = 0.63	-0.00 ± 0.00	t5982.0 = -0.49, p = 0.63	F1,5982.0 = 0.15, p = 0.70	-0.00 ± 0.00	t5982.0 = -0.39, p = 0.70	F1,5976.0 = 13.87, p < 0.001	-0.02 ± 0.01	t5976.0 = -3.72, p < 0.001
Regression of WP male trait on proportion of within-pair offspring sired, among broods with ≥ 1 extra-pair young	Sperm	Reference		0.06 ± 0.00	t14.3 = 32.52, p < 0.001		0.06 ± 0.00	t14.9 = 28.67, p < 0.001		0.06 ± 0.00	t15.1 = 30.84, p < 0.001		0.00 ± 0.00	t50.0 = 0.77, p = 0.44		0.06 ± 0.00	t15.0 = 29.08, p < 0.001
		Male-sperm trait correlation	F1,20982.0 = 1079.42, p < 0.001	0.00 ± 0.00	t20982.0 = 0.68, p = 0.50	F1,5982.0 = 0.55, p = 0.46	0.00 ± 0.00	t5982.0 = 0.08, p = 0.93	F1,5982.0 = 776.97, p < 0.001	0.00 ± 0.00	t5982.0 = 0.46, p = 0.64	F1,5982.0 = 293.70, p < 0.001	0.00 ± 0.00	t5982.0 = 1.01, p = 0.31	F1,5982.0 = 85.43, p < 0.001	0.00 ± 0.00	t5982.0 = 0.35, p = 0.73
		Other trait under selection	F1,20982.0 = 0.63, p = 0.43	-0.00 ± 0.00	t20982.0 = -0.79, p = 0.43	F1,5982.0 = 1.49, p = 0.22	-0.00 ± 0.00	t5982.0 = -1.22, p = 0.22	F1,5982.0 = 0.02, p = 0.89	-0.00 ± 0.00	t5982.0 = -0.13, p = 0.89	F1,5982.0 = 0.48, p = 0.49	-0.00 ± 0.00	t5982.0 = -0.69, p = 0.49	F1,5982.0 = 4.75, p = 0.03	-0.00 ± 0.00	t5982.0 = -2.18, p = 0.03
		Interaction: Male-sperm trait correlation * Other trait under selection	F1,20982.0 = 1017.43, p < 0.001	0.07 ± 0.00	t20982.0 = 31.90, p < 0.001	F1,5982.0 = 0.74, p = 0.39	-0.00 ± 0.00	t5982.0 = -0.86, p = 0.39	F1,5982.0 = 740.77, p < 0.001	0.07 ± 0.00	t5982.0 = 27.22, p < 0.001	F1,5982.0 = 246.63, p < 0.001	0.04 ± 0.00	t5982.0 = 15.70, p < 0.001	F1,5982.0 = 76.60, p < 0.001	0.02 ± 0.00	t5982.0 = 8.75, p < 0.001

## Sheet: S5 opp for sel
Table S5. Model results for how components of opportunity for selection change depending on which episodes of selection were active, the male-sperm trait correlation, and their interaction. The reference category was with both episodes of selection active, with the male-sperm trait correlation = 0. For analysis that focus on a single episode of selection, only simulations where that episode were …
Component of opportunity for selection	Predictor variable	ANOVA	Parameter estimate	t-test for parameter estimate	Cohen's d effect size
Total opportunity for selection	Reference		0.31 ± 0.04	t14.0 = 8.62, p < 0.001
	Only post-copulatory selection active	F6,31480.0 = 2768.38, p < 0.001	-0.04 ± 0.00	t31480.0 = -74.40, p < 0.001	-0.3
	Only pre-copulatory selection active		-0.02 ± 0.00	t31480.0 = -38.23, p < 0.001	-0.15
	Male-sperm trait correlation	F6,31480.0 = 621.25, p < 0.001	0.09 ± 0.00	t31480.0 = 41.94, p < 0.001	0.17
	Interaction: male-sperm trait correlation * Only post-copulatory selection active	F6,31480.0 = 569.83, p < 0.001	-0.09 ± 0.00	t31480.0 = -29.79, p < 0.001	-0.12
	Interaction: male-sperm trait correlation * Only pre-copulatory selection active		-0.09 ± 0.00	t31480.0 = -28.65, p < 0.001	-0.12
Within-pair mate fecundity	Reference		0.04 ± 0.01	t14.0 = 4.68, p < 0.001
	Only post-copulatory selection active	F6,31480.0 = 11.95, p < 0.001	-0.00 ± 0.00	t31480.0 = -0.87, p = 0.39
	Only pre-copulatory selection active		0.00 ± 0.00	t31480.0 = 3.73, p < 0.001
	Male-sperm trait correlation	F6,31480.0 = 67.53, p < 0.001	-0.00 ± 0.00	t31480.0 = -11.69, p < 0.001
	Interaction: male-sperm trait correlation * Only post-copulatory selection active	F6,31480.0 = 36.43, p < 0.001	0.00 ± 0.00	t31480.0 = 7.69, p < 0.001
	Interaction: male-sperm trait correlation * Only pre-copulatory selection active		0.00 ± 0.00	t31480.0 = 7.06, p < 0.001
Within-pair fertilization success	Reference		0.08 ± 0.01	t14.0 = 7.45, p < 0.001
	Only post-copulatory selection active	F6,20982.0 = 0.48, p = 0.49	0.00 ± 0.00	t20982.0 = 0.70, p = 0.49	0.002
	Male-sperm trait correlation	F6,20982.0 = 1071.23, p < 0.001	0.02 ± 0.00	t20982.0 = 45.29, p < 0.001	0.13
	Interaction: male-sperm trait correlation * Only post-copulatory selection active	F6,20982.0 = 980.92, p < 0.001	-0.02 ± 0.00	t20982.0 = -31.32, p < 0.001	-0.09
Within-pair covariance between mate fecundity and fertilization success	Reference		-0.00 ± 0.00	t107.0 = -0.91, p = 0.37
	Only post-copulatory selection active	F6,31482.0 = 0.79, p = 0.45	0.00 ± 0.00	t31482.0 = 0.28, p = 0.78
	Only pre-copulatory selection active		0.00 ± 0.00	t31482.0 = 1.20, p = 0.23
	Male-sperm trait correlation	F6,31482.0 = 1.17, p = 0.28	0.00 ± 0.00	t31482.0 = 1.08, p = 0.28
Extra-pair copulation success	Reference		0.08 ± 0.02	t14.0 = 4.96, p < 0.001
	Only pre-copulatory selection active	F6,20982.0 = 21.89, p < 0.001	-0.00 ± 0.00	t20982.0 = -4.68, p < 0.001	-0.02
	Male-sperm trait correlation	F6,20982.0 = 269.74, p < 0.001	0.02 ± 0.00	t20982.0 = 23.23, p < 0.001	0.08
	Interaction: male-sperm trait correlation * Only pre-copulatory selection active	F6,20982.0 = 269.95, p < 0.001	-0.02 ± 0.00	t20982.0 = -16.43, p < 0.001	-0.06
Extra-pair mate fecundity	Reference		0.00 ± 0.00	t14.0 = 3.65, p = 0.003
	Only post-copulatory selection active	F6,31480.0 = 28.28, p < 0.001	0.00 ± 0.00	t31480.0 = 4.68, p < 0.001
	Only pre-copulatory selection active		-0.00 ± 0.00	t31480.0 = -2.76, p = 0.006
	Male-sperm trait correlation	F6,31480.0 = 55.60, p < 0.001	0.00 ± 0.00	t31480.0 = 12.55, p < 0.001
	Interaction: male-sperm trait correlation * Only post-copulatory selection active	F6,31480.0 = 51.10, p < 0.001	-0.00 ± 0.00	t31480.0 = -8.54, p < 0.001
	Interaction: male-sperm trait correlation * Only pre-copulatory selection active		-0.00 ± 0.00	t31480.0 = -8.96, p < 0.001
Extra-pair fertilization success	Reference		0.03 ± 0.01	t14.0 = 4.25, p < 0.001
	Only post-copulatory selection active	F6,20983.0 = 1630.49, p < 0.001	0.00 ± 0.00	t20980.0 = 8.22, p < 0.001	0.03
	Male-sperm trait correlation	F6,20983.0 = 1.01, p = 0.31	0.00 ± 0.00	t20980.0 = 4.48, p < 0.001	0.01
Extra-pair covariance between copulation success and mate fecundity	Reference		-0.00 ± 0.00	t31496.0 = -0.60, p = 0.55
	Only post-copulatory selection active		-0.00 ± 0.00	t31496.0 = -0.80, p = 0.43
	Only pre-copulatory selection active	F6,31496.0 = 0.77, p = 0.46	-0.00 ± 0.00	t31496.0 = -1.22, p = 0.22
	Male-sperm trait correlation	F6,31496.0 = 0.02, p = 0.90	-0.00 ± 0.00	t31496.0 = -0.13, p = 0.90
Extra-pair covariance between copulation and fertilization success	Reference		0.00 ± 0.00	t19.7 = 3.32, p = 0.003
	Only post-copulatory selection active	F6,31480.0 = 27.35, p < 0.001	-0.00 ± 0.00	t31480.0 = -6.29, p < 0.001	-0.09
	Only pre-copulatory selection active		0.00 ± 0.00	t31480.0 = 0.22, p = 0.83	0.003
	Male-sperm trait correlation	F6,31480.0 = 94.07, p < 0.001	0.01 ± 0.00	t31480.0 = 16.25, p < 0.001	0.22
	Interaction: male-sperm trait correlation * Only post-copulatory selection active	F6,31480.0 = 87.32, p < 0.001	-0.01 ± 0.00	t31480.0 = -12.35, p < 0.001	-0.17
	Interaction: male-sperm trait correlation * Only pre-copulatory selection active		-0.01 ± 0.00	t31480.0 = -10.24, p < 0.001	-0.14
Extra-pair covariance between mate fecundity and fertilization success	Reference		-0.00 ± 0.00	t31496.0 = -2.42, p = 0.02
	Only post-copulatory selection active	F6,31496.0 = 2.22, p = 0.11	0.00 ± 0.00	t31496.0 = 1.61, p = 0.11
	Only pre-copulatory selection active		-0.00 ± 0.00	t31496.0 = -0.37, p = 0.71
	Male-sperm trait correlation	F6,31496.0 = 0.00, p = 0.96	0.00 ± 0.00	t31496.0 = 0.04, p = 0.96
Covariance between within-pair mate fecundity and extra-pair copulation success	Reference		-0.00 ± 0.00	t118.4 = -2.24, p = 0.03
	Only post-copulatory selection active	F6,31482.0 = 2.31, p = 0.10	0.00 ± 0.00	t31482.0 = 2.12, p = 0.03
	Only pre-copulatory selection active		0.00 ± 0.00	t31482.0 = 1.35, p = 0.18
	Male-sperm trait correlation	F6,31482.0 = 0.58, p = 0.45	0.00 ± 0.00	t31482.0 = 0.76, p = 0.45
Covariance between within-pair and extra-pair mate fecundity	Reference		-0.00 ± 0.00	t75.9 = -2.37, p = 0.02
	Only post-copulatory selection active	F6,31482.0 = 0.77, p = 0.46	-0.00 ± 0.00	t31482.0 = -1.23, p = 0.22
	Only pre-copulatory selection active		-0.00 ± 0.00	t31482.0 = -0.47, p = 0.64
	Male-sperm trait correlation	F6,31482.0 = 1.26, p = 0.26	-0.00 ± 0.00	t31482.0 = -1.12, p = 0.26
Covariance between within-pair mate fecundity and extra-pair fertilization success	Reference		0.00 ± 0.00	t31494.0 = 1.40, p = 0.16
	Only post-copulatory selection active	F6,31494.0 = 2.45, p = 0.09	0.00 ± 0.00	t31494.0 = 0.06, p = 0.95
	Only pre-copulatory selection active		-0.00 ± 0.00	t31494.0 = -1.89, p = 0.06
	Male-sperm trait correlation	F6,31494.0 = 0.79, p = 0.37	-0.00 ± 0.00	t31494.0 = -0.88, p = 0.38
	Interaction: male-sperm trait correlation * Only post-copulatory selection active	F6,31494.0 = 0.13, p = 0.88	0.00 ± 0.00	t31494.0 = 0.27, p = 0.78
	Interaction: male-sperm trait correlation * Only pre-copulatory selection active		0.00 ± 0.00	t31494.0 = 0.51, p = 0.61
Covariance between within-pair fertilization success and extra-pair copulation success	Reference		0.04 ± 0.01	t14.0 = 7.24, p < 0.001
	Only post-copulatory selection active	F6,31480.0 = 11617.43, p < 0.001	-0.04 ± 0.00	t31480.0 = -132.71, p < 0.001	-1.3
	Only pre-copulatory selection active		-0.00 ± 0.00	t31480.0 = -1.42, p = 0.16	-0.01
	Male-sperm trait correlation	F6,31480.0 = 57.97, p < 0.001	0.01 ± 0.00	t31480.0 = 12.47, p < 0.001	0.12
	Interaction: male-sperm trait correlation * Only post-copulatory selection active	F6,31480.0 = 49.63, p < 0.001	-0.01 ± 0.00	t31480.0 = -9.17, p < 0.001	-0.09
	Interaction: male-sperm trait correlation * Only pre-copulatory selection active		-0.01 ± 0.00	t31480.0 = -7.96, p < 0.001	-0.08
Covariance between within-pair fertilization success and extra-pair mate fecundity	Reference		-0.00 ± 0.00	t31496.0 = -0.84, p = 0.40
	Only post-copulatory selection active	F6,31496.0 = 1.92, p = 0.15	0.00 ± 0.00	t31496.0 = 1.65, p = 0.10
	Only pre-copulatory selection active		0.00 ± 0.00	t31496.0 = 1.74, p = 0.08
	Male-sperm trait correlation	F6,31496.0 = 0.44, p = 0.51	0.00 ± 0.00	t31496.0 = 0.66, p = 0.51
Covariance between within-pair and extra-pair fertilization success	Reference		0.01 ± 0.00	t14.1 = 4.09, p = 0.001
	Only post-copulatory selection active	F6,20982.0 = 29.18, p < 0.001	0.00 ± 0.00	t20982.0 = 5.40, p < 0.001	0.07
	Male-sperm trait correlation	F6,20982.0 = 545.04, p < 0.001	0.02 ± 0.00	t20982.0 = 33.66, p < 0.001	0.43
	Interaction: male-sperm trait correlation * Only post-copulatory selection active	F6,20982.0 = 588.69, p < 0.001	-0.02 ± 0.00	t20982.0 = -24.26, p < 0.001	-0.31
Error	Reference		0.02 ± 0.00	t14.1 = 6.19, p < 0.001
	Only post-copulatory selection active	F6,31480.0 = 193.53, p < 0.001	-0.00 ± 0.00	t31480.0 = -5.06, p < 0.001
	Only pre-copulatory selection active		-0.01 ± 0.00	t31480.0 = -18.99, p < 0.001
	Male-sperm trait correlation	F6,31480.0 = 36.03, p < 0.001	0.01 ± 0.00	t31480.0 = 9.94, p < 0.001
	Interaction: male-sperm trait correlation * Only post-copulatory selection active	F6,31480.0 = 33.53, p < 0.001	-0.01 ± 0.00	t31480.0 = -7.88, p < 0.001
	Interaction: male-sperm trait correlation * Only pre-copulatory selection active		-0.01 ± 0.00	t31480.0 = -5.86, p < 0.001
